# Supplementary material for: Structural Basis of the Interaction of the G Proteins, Gαi1, Gβ1γ2 and Gαi1β1γ2, with Membrane Microdomains and Their Relationship to Cell Localization and Activity
Source: Biomedicines. 2023 Feb 14;11(2):557. doi: 10.3390/biomedicines11020557 (PMC9953545; doi:10.3390/biomedicines11020557)
Supplement: Supplementary file 1 [file biomedicines-11-00557-s001.zip]

Archive with 1 entries (1 files):
- biomedicines-2160222-supplementary.pdf
